# Supplementary material for: Anti-Proliferative and Pro-Apoptotic vLMW Fucoidan Formulas Decrease PD-L1 Surface Expression in EBV Latency III and DLBCL Tumoral B-Cells by Decreasing Actin Network
Source: Mar Drugs. 2023 Feb 18;21(2):132. doi: 10.3390/md21020132 (PMC9963441; doi:10.3390/md21020132)
Supplement: Supplementary file 1 [file marinedrugs-21-00132-s001.zip]

Archive with 1 entries (1 files):
- marinedrugs-2211828-supplementary.pdf
